# Supplementary material for: Comprehensive Study of the Chemistry behind the Stability of Carboxylic SWCNT Dispersions in the Development of a Transparent Electrode
Source: Nanomaterials (Basel). 2022 Jun 1;12(11):1901. doi: 10.3390/nano12111901 (PMC9182667; doi:10.3390/nano12111901)
Supplement: Supplementary file 1 [file nanomaterials-12-01901-s001.zip]

Archive with 1 entries (1 files):
- nanomaterials-1723612-supplementary.pdf
